# Supplementary material for: A comparison of presentations and outcomes of salvage versus non-salvage abdominal free flap breast reconstructions—Results of a 15-year tertiary referral centre review
Source: PLoS One. 2023 Nov 1;18(11):e0288364. doi: 10.1371/journal.pone.0288364 (PMC10619878; doi:10.1371/journal.pone.0288364)
Supplement: S1 Dataset — (XLSX) [file pone.0288364.s001.xlsx]

## Sheet: Sheet1
PATIENT DETAILS		PATIENT DEMOGRAPHICS																																								SALVAGE BREAST RECONSTRUCTION (SBR)
																																	IBR POST-OPERATIVE COMPLICATIONS									SBR DETAILS
OP DATE	OP (Non-salvage (NS) or (salvage (S)	BREAST CANCER TYPE	BMI >30 (Y/N)	SMOKING (Y/N)	DIABETES (Y/N)	HTN (Y/N)	PMRT (Y/N)	OTHER TX (Y/N)	OPERATIVE HX	OP START (hr:min)	OP KTS (hr:min)	OP END (hr:min)	OP OUT (hr:min)	OP TIME (hr:min)	OP TIME (min)	EBL (ml)	PRE-OP HB	POST-OP HB	HB DROP	TRANSFUSION (Y/N)	FLAP WEIGHT (g)	FINAL WEIGHT (g)	FLAP ISCHAEMIA (min)	INTRA-OPERATIVE CHALLENGES	PATIENT AGE AT IBR	IBR OP TYPE	IBR SIDE	IBR IPSILATERAL (Y/N)	IBR TYPE	IBR TIMING	AUTOLOGOUS OFFERED AT IBR (Y/N)	IBR COMPLICATION (Y/N)	IBR COMPLICATIONS DATE	IBR GENERAL COMPLICATIONS (Y/N)	IBR DONOR SITE COMPLICATIONS (Y/N)	IBR IMPLANT RELATED COMPLICATIONS (Y/N)	IBR COMPLICATIONS MGMT	IBR RE-INTERVENTION (Y/N)	IBR RE-INTERVENTION NUMBER	RE-INTERVENTION DETAILS	SBR DATE	PATIENT AGE AT SBR	TIME ELAPSED SINCE IBR	SOURCE OF REFERRAL	SBR OP TYPE	SBR IPSILATERAL (Y/N)	SBR SIDE	SBR FLAP	IBR FAILURE (Y/N)
1	S	DCIS	24.77	N	N	N	Y	Y - chemo	None	08:30:00	09:24:00	19:50:00	19:58:00	11:28:00	688	637	116	102	14	N	797	639	113	Very scarred from the previous failed implant reconstruction + remnants of strattice, multiple branches and tributaries	43	SM	LEFT	1	IMPLANT + ADM	immediate	N	Y	2018-06-01	Y	N	Y - infected implant	SURGICAL	Y	1	infected implant in Pbro	2019-04-28	44	13	Clinic	DIEP	N	LEFT	DIEP	Y
2	S	Unknown	25.3	N	Y (T1DM)	Y	Y	Y	Appendicectomy, lower midline laparotomy scar	08:37:00	09:25:00	18:45:00	18:54:00	10:17:00	617	350	112	109	3	N	1116	727	107	Left implant removal, peripheral capsulotomy	53	SM	LEFT	1	DIRECT TO IMPLANT + LD	Unknown	Unknown	Y	2011	Y	Y	Y - Silicone lymphadenitis & silicone-induced fibrosis (noted during S)	SURGICAL	Y	1	Capsulectomy + implant exchange	2019-02-21	73	6	GP	DIEP	Y	LEFT	DIEP	Y
3	S	PROPHYLACTIC	25	N	N	N	N	Y	Prophylactic BSO	08:24:00	09:33:00	20:40:00	21:10:00	12:46:00	766	538	122	74	48	N (as Gelofusine running in same arm)	533L 651R		DIEP = 111 SIEA = 122	Difficult, bloody & scarred from the previous unsuccessful prosthetic reconstructions, thickened tissues, Braxon completely incorporated	52	NS+SS-RRM	BILATERAL	2	MIXED - (TISSUE EXPANDER + ADM)	immediate	Y	Y	2018-03-15	N	Y - Seroma	Y	SURGICAL	Y	1	Imaging-confirmed seroma bilateral breasts w/ worsening pain	2019-02-18	54	1	Clinic	R DIEP flap to L breast / L SIEA to R breast	N	BILATERAL	DIEP + SIEA	Y
4	S	Unknown	29	N	N	N	Y	N	Lumpectomy	08:29:00	09:19:00	18:01:00	18:18:00	09:49:00	589	143	131	95	36	N	1139	943	154	one nerve sacrificed as between the perforators	54	SM	RIGHT	1	MIXED - (TISSUE EXPANDER + LD)	Unknown	Y	Y	2018-06-13	Y	N	N	N/A	N	0	N/A	2019-01-21	65	8	GP referral - ex CMM private patient	Right BR with left DIEP + capsulectomy	Y	RIGHT	DIEP	Y
5	S	Unknown	28	N	N	N	Y	N	None	08:34:00	09:46:00	14:14:00	14:20:00	05:46:00	346	392	133	95	38	N	587	428	TUG = 152 PAP = 145	N/A	45	DIEP L (2012) Mastectomy R + implant (2013)	LEFT	1	AUTOLOGOUS (DIEP)	immediate	Y	Y	2013 and 11/2017	N	Y	Y	SURGICAL	Y	3	Right mastectomy and implant reconstruction 2013 Right breast seroma: no ALCL 11/2017	2018-12-17	50	6	Clinic	BR using left TUG flap / right PAP flap	Y	RIGHT	DIEP + SIEA	Y
6	S	IDC	27	N	N	N	Y	N	None	08:45:00	09:47:00	18:08:00	18:28:00	09:43:00	583	317	123	112	11	N	809	593	183	N/A	49	WLE + ANC	RIGHT	1	DIRECT TO IMPLANT + ADM (by Agrawal)	Unknown	Unknown	Y	23/12/2016 (seroma aspirate) and 1/12/2018 (S)	Y - Recurrence	Y	N	SURGICAL	Y	3	Uneventful sterile aspiration of 90mls of sub-cutaneous pre-ADM seroma	2018-12-01	68	20	Clinic	SIEA	N	RIGHT	SIEA	Y
7	S	ILC	29	N	N	N	Y	Y	Pfannenstiel incision for hysterectomy	08:45:00	09:41:00	1900-01-01 00:10:00	00:25:00	15:40:00	940	537	111	77	34	Y (2 units)	1000	950	145	N/A	50	SSM	BILATERAL	2	DIRECT TO IMPLANT + ADM	delayed	Unknown	Y	2017-09-14	Unknown	Unknown	Unknown	Unknown	Y	Unknown	N/A	2018-08-20	53	3	Clinic	Total capsulectomies, removal of strattice, implant removal and total autologous conversion	N	BILATERAL	DIEP	Y
8	S	IDC	25.3	N	N	N	Y	Y	Open appendicetomy	08:30:00	09:38:00	20:33:00	21:05:00	12:35:00	755	840	107	90	17	N	578		91	R flap: 1 small nerve sacrif, no muscle sacrif. L flap: 1 nerve sacri, no muscle	59	SM	LEFT	1	DIRECT TO IMPLANT + Strattice ADM	Unknown	Y	Y	N/A	Y- Recurrence +RRM on contralateral R side	Unknown	Unknown	Unknown	N	0	Contralateral side recurrence	2018-03-08	62	3	Clinic	Left S (+capsulectomy) Right immediate	N	LEFT	DIEP	Y
9	S	Unknown	26	N	N	N	Y	Y	No abdominal scars	08:40:00	09:43:00	22:46:00	23:10:00	14:30:00	870	284	132	105	27	N	463		106	N/A	39	L SSM + IMMEDIATE BR w/ LD + implant	LEFT	1	MIXED (LD + implant)	Unknown	Unknown	Y	2013	Y	Y	Y	SURGICAL	Y	2	capsulectomy + implant exchange	2018-02-19	47	8	Private sector + Clinic	Subtotal capsulectomy, radial scoring, peripheral capsulotomy, partial resection of LD flap	Y	LEFT	STACKED (L)SIEA-(R)DIEP	Y
10	S	DCIS	30.27	N	N	N	Y	Y - Tamoxifen 5yrs	BSO + Hysterectomy + Pfannensteil for fibroids + bladder fistula complication	08:22:00	09:10:00	15:33:00	15:38:00	07:16:00	436	258	137	118	19	N	794		107	Capuselctomy, No muscle or nerve ascribe, muscle split only	35	SSM + ANC	LEFT	1	2 STAGE CLASSICAL EXPANDER IMPLANT	delayed	Unknown	Y	2014	Y	Y	Y	SURGICAL	Y	1	implant exchange + abdominal fat grafting	2017-06-29	46	12	GP	Total capsulectomy, total DIEP autologous conversion	Y	LEFT	DIEP	Y
11	S	DCIS	22.8	N	N	N	Y	Y - chemo	Pfannenstiel incision for C-section	08:38:00	09:29:00	15:43:00	15:48:00	07:10:00	430	256	131	101	30	N	410		66	none, no nerve sacrifice	32	SSM + ANC	LEFT	1	Implant	Unknown	N	Y	2016	Y	Y	Y	SURGICAL	Y	1		2016-11-21	38	6	Clinic	Left ipsilateral DIEP entire submuscular course with no muscle or nerve sacrifice	Y	BILATERAL	DIEP	Y
12	S	IDC	32.04	N - ex-smoker	N	N	Y	Y - chemo	No abdominal scars	09:05:00	09:52:00	20:48:00	21:10:00	12:05:00	725	1052	130	102	28	N	697		85	N/A	38	SSM + ANC	BILATERAL	2	Implant	delayed	N	Y	2016	Y	Y	Y	SURGICAL	Y	1		2016-07-28	43	5	Clinic	Bilateral DIEP	N	BILATERAL	DIEP	Y
13	S	PROPHYLACTIC	31.1	N	Y (T2DM)	N	N	Y - chemo	Appendicectomy, lower midline laparotomy scar	08:54:00	09:29:00	22:45:00	22:51:00	13:57:00	837	419	134	94	40	N	1142R 1258L		R = 85 L = 149	N/A	55	RRM	LEFT	1	Implant	immediate	Unknown	Y	3 weeks post-op	Y	N	Y	MEDICAL	Y	1	Re-admission 3 weeks postop for cellulitis to the left breast resulting in capsular	2016-03-31	57	2	Clinic	Bilateral DIEP	N	BILATERAL	DIEP	Y
14	S	IDC	28.1	Y	N	Y	Y	N	No abdominal scars	09:02:00	10:00:00	15:55:00	16:05:00	07:03:00	423	400	132	114	18	N	998		86	Muscle split only no nerves or muscle sacrificed	49	SM	BILATERAL	2	Implant	Unknown	N	Y	03/2015 - bilat total capsulectomies + implant exchange	Y - infected prosthesis + debridement	Y	Y	SURGICAL	Y	2	removal of infected prosthesis + debridement	2015-10-19	50	10	clinic	Bilateral DIEP	N	BILATERAL	DIEP	Y
15	S	IDC	21	N	N	N	N	N	No abdominal scars	08:32:00	09:39:00	22:12:00	22:25:00	13:53:00	833	416	111	98	13	N	270L 290R		L =117 R = 83	N/A	66	SM	LEFT	1	Expander	immediate	N	N	2015-12-01	Y - infection	N	N	SURGICAL	Y	1		2015-09-19	66	0.5	Clinic	bipedicled DIEP	Y	LEFT	DIEP	Y
16	S	IDC	27.35	N	N	N	Y	N	Appendicectomy, lower midline laparotomy scar	08:31:00	09:14:00	15:50:00	16:08:00	07:37:00	457	222	143	134	9	N	610		77	N/A	62	SM	RIGHT	1	Implant	immediate	Unknown	Y	2015-09-01	N	N	Y	SURGICAL	N	0	N/A	2015-09-10	67	5	Clinic	DIEP	Y	LEFT	DIEP	Y
17	S	DCIS	31.1	N - ex-smoker	N	N	Y	Y - chemo	No abdominal scars	08:47:00	09:45:00	16:36:00	16:53:00	08:06:00	486	317	128	118	10	N	881		77	none, no nerve sacrifice	49	SM + Ax clearance	RIGHT	1	Implant	delayed	Unknown	Y	Unknown	Unknown	Unknown	Unknown	SURGICAL	Y	1	N/A	2015-05-30	53	4	Clinic	DIEP	Y	RIGHT	DIEP	Y
18	S	DCIS	26.5	N	N	N	N	N	No abdominal scars	09:25:00	09:45:00	1900-01-01 00:30:00	1900-01-01 01:30:00	16:05:00	965	991	122	104	18	N	690R 700l		L = 220 R = 95	scarring	44	SM+ Ax clearance	LEFT	1	IMPLANT + ADM	delayed	Unknown	Y	Unknown	Unknown	Unknown	Unknown	SURGICAL	Y	1	N/A	2014-10-20	55	11	Clinic	SIEA	N	BILATERAL	SIEA	Y
19	S	IDC	26	N - ex-smoker	N	N	Y	Y - chemo	Pfannenstiel incision for C-section	08:40:00	08:55:00	16:43:00	16:50:00	08:10:00	490	646	138	114	24	N	794		L = 42 R = 60	bleeding	31	SM+ANC	BILATERAL	2	Implant	Unknown	Unknown	Y	2012	N	N	Severe pain from CC, suboptimal result, very tender, synmastia, very unhappy	SURGICAL	Y	1		2014-03-13	33	3	Clinic	DIEP	Y	LEFT	DIEP	Y
20	S	DCIS	28	N	N	Y	Y	Y - chemo	No abdominal scars	08:22:00	09:10:00	21:22:00	21:40:00	13:18:00	798	567	141	110	31	N	539		54	Very scarred from the previous failed implant reconstruction + remnants of strattice, multiple branches and tributaries	34	SM	BILATERAL	2	IMPLANT	delayed	N	Y					MEDICAL	N	0		2013-11-18	46	12	CLINIC	DIEP	N	BILATERAL	DIEP	N
21	S	IDC	25	N- ex-smoker	N	N	Y	N	No abdominal scars	08:20:00	08:47:00	00:23:00	1900-01-01 00:30:00	16:10:00	970	2000	122	89	33	N			111	scarring	41	SM+ANC	RIGHT	1	Implant	Unknown	N	N	2010	N	N	pain	SURGICAL	Y	1		2011-12-08	43	2	GP	DIEP	Y	RIGHT	DIEP	Y
22	S	DCIS	25.4	N	N	Y	Y	Y - Tamoxifen	Pfannenstiel incision for hysterectomy + uterine cancer	09:05:00	09:07:00	16:14:00	16:56:00	07:51:00	471	605	107	90	17	N	865		68	Changed pocket from subpectoral to subcutaneous i.e., normal mastectomy cavity - vital to reduce intraop bleeding & give the best possible cosmetic results from the standard inset.	45	WLE + ANC - Mx + Becker EXPANDER	RIGHT	1	BECKER EXPANDER	immediate	Y	Y	2008	Y	N	Y	SURGICAL	Y	1	lumpectomy	2011-03-31	54	9	Clinic	DIEP	N	RIGHT	DIEP	Y
23	S	IDC	23	N	N	N	Y	N	No abdominal scars	08:40:00	09:05:00	20:00:00	20:12:00	11:32:00	692	1500	115	90	25	Y (2 units)	642		103	extensive scarring	48	SM	RIGHT	1	IMPLANT + ADM	Unknown	N	Y	2010	Y	Y	N	MEDICAL	Y	1	SVC THROMBUS	2011-01-15	50	2	Private sector + Clinic	DIEP	Y	RIGHT	DIEP	Y
24	S	DCIS	23	N	N	N	Y	Y - epirubicin + CMF	No abdominal scars	08:45:00	09:10:00	20:35:00	20:45:00	12:00:00	720	470	113	100	13	N			85	bleeding +++, very scarred, ribs lost their pericondra	32	SM	RIGHT	1	IMPLANT	immediate	N	N	Unknown	Unknown	Unknown	Unknown	MEDICAL	Y	1	N/A	2010-09-04	49	7	CLINIC	DIEP	Y	RIGHT	DIEP	Y
25	S	ILC	23.2	N	N	N	Y	Y - chemo	No abdominal scars	08:45:00	09:02:00	17:11:00	17:43:00	08:58:00	538	231	124	104	20	N			50	N/A	46	SM	RIGHT	1	IMPLANT	immediate	N	Y	2010	Y	Y	Y	SURGICAL	Y	1		2010-02-11	50	4	Clinic	DIEP	N	LEFT	DIEP	Y
26	S	DCIS	23.5	N	N	Y	Y	N	Pfannenstiel incision for hysterectomy	08:33:00	09:54:00	19:50:00	20:00:00	11:27:00	687	500	131	97	34	N			90	none, no nerve sacrifice	51	SM	RIGHT	1	IMPLANT	immediate	N	Y	2001-07-01	Y	Y	Y	SURGICAL	Y	5	DELAYED BR TRILUCENT IMPLANT JULY 2000 (PROFESSOR BLAMEY) NOTTINGHAM – DOH MANDATED IMPLANT REMOVAL + REPLACEMENT W SILICONE – REVISIONAL SURGERY JULY 2001 – IMPLANT EXCHANGE TO LARGER IMPLANT - LEFT MASTOPEXY 2002 – JAN 2003 LUMPACTOMY + RT ON RIGHT – 2008 RECURRENT CAPSULAR C = REPLACEMETN W ANATOMICAL IMPLANT ON LEFT ---- NOW SALVAGE ON RIGHT	2010-03-14	61	10	Clinic	contralateral DIEP	Y	RIGHT	DIEP	Y
27	S	DCIS	26.3	N	N	N	Y	Y - tamoxifen	No abdominal scars	08:30:00	08:45:00	23:00:00	23:10:00	14:40:00	880	450	133	100	33	N			65	N/A	49	SM	LEFT	1	IMPLANT	delayed	Unknown	Y	2008	Y	Y	Y	SURGICAL	Y	1		2009-04-23	48	6	Clinic	TRAM	Y	LEFT	TRAM	Y
28	S	DCIS	24	N	N	N	Y	N	No abdominal scars	08:23:00	09:30:00	21:42:00	22:00:00	13:37:00	817	412	123	105	18	N			76	bleeding	36	SM	RIGHT	1	IMPLANT	immediate	N	Y	2001	Y	N	Y	SURGICAL	Y	1		2009-03-21	48	12	Clinic	DIEP	N	R	DIEP	Y (overexpanded)
29	S	DCIS	27.3	N	N	y	Y	N	APPENDICECTOMY	08:30:00	08:45:00	19:33:00	19:45:00	11:15:00	675	Unknown	126	98	28	N			64	N/A	43	SM + WLE	RIGHT	1	EXPANDER	immediate	N	Y	2006	Y - LD FLAP PAINFUL TUGGING + LUMPY + SOWLLEN	N	Y	SURGICAL	Y	2	EXPANDER/IMPLANT EXCHANGE	2007-11-01	53	10	CLINIC	TRAM	Y	R	DIEP	Y
30	S	DCIS	25.3	N	N	Y	Y	Y - tamoxifen	Appendicectomy, lower midline laparotomy scar	09:03:00	09:33:00	19:31:00	19:51:00	10:48:00	648	430	129	113	16	N			42	excellent flow, no leaks	43	SM+ Ax clearance	RIGHT	1	IMPLANT	immediate	Unknown	Y	2005	N	N	Y	SURGICAL	Y	2	N/A	2007-10-20	45	2	Clinic	TRAM	Y	R	TRAM	Y
31	S	DCIS	27.3	N	N	N	Y	N	No abdominal scars	08:31:00	08:43:00	17:44:00	18:00:00	09:29:00	569	236	121	114	7	N			69	N/A	39	SM	RIGHT	1	IMPLANT	immediate	N	Y	1999	N	n	y	SURGICAL	y	1	REDUCTION	2007-08-30	49	10	Clinic	DIEP	Y	R	DIEP	Y
32	S	DCIS	27.2	N	N	N	Y	Y - tamoxifen	Pfannenstiel incision for hysterectomy	08:00:00	08:10:00	16:30:00	16:46:00	08:46:00	526	500	123	99	24	N			55	excellent flow, no leaks	57	SM + Ax clearance	RIGHT	1	IMPLANT	delayed	N	Y	1997	N	N	Y	SURGICAL	Y	2	expandewr to implant	2007-05-19	70	13	Clinic	TRAM	Y	R	TRAM	Y
33	S	DCIS	26	N	N	N	Y	Y - chemo	Pfannenstiel incision for hysterectomy	08:21:00	08:50:00	16:48:00	17:00:00	08:39:00	519	900	134	100	34	N			Unknown	scarring	40	SM	RIGHT	1	IMPLANT	delayed	N	Y	2000	N	N	Y	SURGICAL	Y	1	expandewr to implant	2005-06-22	59	19	Clinic	TRAM	N	R	TRAM	Y
[truncated: 16 more columns]

## Sheet: Salvage
PATIENT DETAILS		PATIENT DEMOGRAPHICS																							NS BREAST RECONSTRUCTION
																									IBR DETAILS									IBR POST-OPERATIVE COMPLICATIONS
PATIENT DETAILS	OP (Non-salvage (NS) or (salvage (S)	BREAST CANCER TYPE	BMI >30 (Y/N)	SMOKING (Y/N)	DIABETES (Y/N)	HTN (Y/N)	PMRT (Y/N)	OTHER TX (Y/N)	OPERATIVE HX	OP START (hr:min)	OP KTS (hr:min)	OP END (hr:min)	OP OUT (hr:min)	OP TIME (hr:min)	OP TIME (min)	EBL (ml)	PRE-OP HB	POST-OP HB	HB DROP	TRANSFUSION (Y/N)	FLAP WEIGHT (g)	FINAL FLAP WEIGHT (g)	FLAP ISCHAEMIA (min)	INTRA-OPERATIVE CHALLENGES	NS DATE	PATIENT AGE AT NS	NS OP TYPE	Immediate or Delayed	NS SIDE	Bilateral or Unilateral	FLAP TYPE	IBR RATIONALE	AUTOLOGOUS OFFERED AT IBR (Y/N)	IBR COMPLICATION (Y/N)	IBR COMPLICATIONS TYPE (MAJOR/MINOR)	IBR COMPLICATIONS DATE	IBR GENERAL COMPLICATIONS (Y/N)	IBR DONOR SITE COMPLICATIONS (Y/N)	IBR FLAP RELATED COMPLICATIONS (Y/N)	IBR COMPLICATIONS MGMT	IBR RE-INTERVENTION (Y/N)	IBR RE-INTERVENTION NUMBER	RE-INTERVENTION DETAILS
1	NS	DCIS	20.6	N	N	N	N	Y - chemo	None	08:22	09:06	16:45	17:15	08:53:00	533	422	93	89	4	Y (2 units)	489	414	111	No nerve or muscle sacrifice	2019-04-11	57	SSM + SLNBx	Immediate	RIGHT	1	DIEP	Patient choice	Y	Y	MINOR	2019-05-01	N	Y	N	CONSERVATIVE	N	0	small seroma + sloughy area around wound - to redress wound only
2	NS	PROPHYLACTIC	26	N	N	N	N	N	Pfannenstiel incision for C-section	08:35:00	09:26:00	23:10:00	23:26:00	14:51:00	891	516	125	107	18	N			L = 85 R = 85	Difficult dissection of the pedicle and the perforator	2019-04-06	35	NS-RRM	Immediate	BILATERAL	2	DIEP	Patient choice	Y	N	NONE	N/A	N/A	N/A	N/A	N/A	N/A	N/A	N/A
3	NS	IDC	31	N	N	N	Y	Y	Appendicectomy and Pfannenstiel incision for C-section	08:14:00	08:58:00	19:44:00	20:14:00	12:00:00	720	463	127	72	55	Y (2 units)	1482	1349	DIEP = 82 SIEA = 153	large SINGLE DIEP perforator but damaged one of its vena commitans as stuck to posterior sheath and peritoneum so decision made to harvest left SIEA flap	2019-01-31	47	SRM	Immediate	LEFT	1	DIEP + SIEA	Patient choice	Y	Y	MAJOR	31/01/2019 and 28/02/2019	Y	Y - Venous congestion, Dehiscence	Y	SURGICAL	Y	2	Re-exploration 2h post-op for venous congestion in L flap / Debridment of dehisced area L DIEP
4	NS	IDC	24	N	N	N	Y	Y	None	08:35:00	09:26:00	18:22:00	18:35:00	10:00:00	600	386	115	95	20	N	625	511	1st = 128 2nd = 55	No flow in artery so artery redone	2018-12-20	45	SSM + ANC	Immediate	RIGHT	1	DIEP	Patient choice	Y	Y	MINOR	2018-12-20	N	N	N	N/A	N	1	No flow after first arterial anastomoses, costochondral cartilage clot removed from IMA
5	NS	IDC	23	N	N	N	N	N	Pfannenstiel incision for hysterectomy	08:30:00	09:12:00	22:14:00	22:17:00	13:47:00	827	705	138	129	9	N	406R 490L		DIEP (L) = 102 SIEA (R) = 118	one nerve sacrificed as between the perforators	2018-12-06	51	LeJour SRM + SLNBs	Immediate	BILATERAL	2	DIEP + SIEA	Patient anatomy	Y	Y	MAJOR	11/01/2019 and 24/01/2019	N/A	Y	N/A	SURGICAL	Y	2	Wahsout + Debridement of nonviable tissue inferior 2/5 of SIEP flap RIGHT breast
6	NS	IDC	26	Y (advised to stop smoking)	N	N	Y	N	None	08:40:00	09:54:00	16:55:00	17:12:00	08:32:00	512	649	125	103	22	N	688	495	131	As predicted by CTA no suitable perforators for DIEP so superficial system	2018-11-29	56	R SSM + SIEA	Immediate	RIGHT	1	SIEA	Patient choice	Unknown	N	NONE	N/A	N/A	N/A	N/A	N/A	N	0	N/A
7	NS	UNKNOWN (Nigeria)	31.5	N	N	N	Y	Y	Open appendicectomy, Pfannenstiel incision for C-section	08:15:00	09:39:00	21:10:00	21:13:00	12:58:00	778	665	124	98	26	N	1300	1153	144	No muscle sacrifice, one nerve sacrificed as b/w 2 large perforators	2018-08-18	44	SM	Delayed	RIGHT	1	DIEP	Unknown	Unknown	N	NONE	N/A	N/A	N/A	N/A	N/A	N/A	0	N/A
8	NS	DCIS	31.8	Y	N	N	N	Y - chemo	None	08:25:00	09:29:00	16:00:00	16:10:00	07:45:00	465	561	144	83	61	N	1313	1154	119	No nerve or muscle sacrifice - fascism split only	2018-05-03	66	SSM + SLNBx	Immediate	LEFT	1	DIEP	Patient choice	Y	N	NONE	N/A	N/A	N/A	N/A	N/A	N/A	N/A	N/A
9	NS	IDC	24.9	N	N	N	N	N	Significant abdo scarring - laparotomy + colostomy reversal + tubal ligation + BSO	08:40:00	09:38:00	19:20:00	19:30:00	10:50:00	650	249	117	111	6	N	611	410	93	One motor nerve sacrificed as b/n the 2 perforators	2018-04-01	44	SM + ANC	Delayed	LEFT	1	hemi DIEP	Patient choice	Unknown	Y	MINOR	2017-05-11	Y - Lymphaodema	N	Y	CONSERVATIVE	N	0	N/A
10	NS	ILC	30.7	N	N	N	Y	Y	Appendicectomy	08:35:00	09:15:00	18:05:00	18:20:00	09:45:00	585	200	135	107	28		1568	1301	171	Flap harvest 1 very large medial row periumbilcal perforator as predicted by CTAngio- No nerve or muscle sacrifice only muscle split	2018-01-18	63	Left SSM + SLNBx + Ipsilateral (left) DIEP	Immediate	LEFT	1	DIEP	pt wanted to avoid any "maintenance" surgery	Y	Y	MINOR	2018-07-05	Y - oedema consistent post radiotherapy	N	N/A	CONSERVATIVE	N	0	N/A
11	NS	ILC	25	N	Y (NIDT2DM)	Y	N	Y - nipple tattooing	Pfannenstiel incision for C-section	08:18:00	09:24:00	22:50:00	23:20:00	15:02:00	902	1376	132	117	15	N	512	421	Left flap = 89 Right flap = 115	Very scarred, difficult dissection	2017-06-19	61	SRM + Left ANC w/ preservation of the dermal flaps	Immediate	BILATERAL	2	DIEP	Patient choice	Y	N	NONE	N/A	N/A	N/A	N/A	N/A	N/A	N/A	N/A
12	NS	ILC	23.3	N	N	N	N	Y - chemo	Pfannenstiel incision for ovarian cyst	08:45:00	09:36:00	16:45:00	17:00:00	08:15:00	495	341	112	101	11	N	627		68	Very scarred, difficult dissection	2016-10-27	49	SM + ANC + WLE	Immediate	RIGHT	1	DIEP	Patient choice	Y	Y	MAJOR	18/12/2017 + 01/11/2018	N	N	Y	SURGICAL	Y	2	Lipofilling + mastopexy
13	NS	DCIS	26.5	N	N	N	N	N	Pfannenstiel incision for hysterectomy	08:35:00	09:20:00	14:34:00	14:49:00	06:14:00	374	172	88	79	9	N	831		12:47-11:35	Muscle and fascial split NO nerves sacrificed	2016-09-01	66	SM	Delayed	RIGHT	1	DIEP	Recurrence	Y	Y	MINOR	2016-10-13	N	N	Y	SURGICAL	Y	0	Under local anaesthetic - excision and direct closure of non-healing wound
14	NS	DCIS	26.3	Y	N	N	N	N	None	08:40:00	09:07:00	16:00:00	16:15:00	07:35:00	455	330	131	98	33	N	478		123	Muscle and fascial split NO nerves sacrificed	2016-04-14	55	SM	Immediate	RIGHT	1	DIEP	Patient choice - would like to avoid implants	Y	N	NONE	N/A	N/A	N/A	N/A	N/A	N/A	N/A	N/A
15	NS	IDC	19.05	N	N	N	N	Y - chemo	None	08:42:00	10:02:00	16:14:00	16:20:00	07:38:00	458	402	119	90	29	N	405		65	No muscle split but one small lower nerve	2015-10-22	42	SM + ANC	Immediate	LEFT	1	DIEP	Surgeon recommended	Y	N	NONE	N/A	N/A	N/A	N/A	N/A	N/A	N/A	N/A
16	NS	DCIS	26.49	N	N	N	N	N	Pfannenstiel incision for ectopic pregnancy	08:41:00	09:24:00	15:43:00	15:51:00	07:10:00	430	257	131	102	29	N	1107	891	89	None	2015-10-15	58	SSM + LNBx	Immediate	LEFT	1	SIEA	Patient choice	Y	N	NONE	N/A	N/A	N/A	N/A	N/A	N/A	N/A	N/A
17	NS	PROPHYLACTIC	29.21	N	N	Y	N	N	Pfannenstiel incision for hysterectomy + Appendicectomy	08:37:00	09:42:00	19:35:00	19:59:00	11:22:00	682	1373	144	98	46	Y (2 unit in theatre)	838L 798R		L = 100 R = 135	leaking venous anastomosis Prolonged Ischemia because of the bleeding	2015-09-24	59	RRM	Immediate	BILATERAL	2	hemi DIEP	Patient choice	Y	N	NONE	N/A	N/A	N/A	N/A	N/A	N/A	N/A	N/A
18	NS	DCIS	30.23	N	N	N	N	N	None	09:05:00	09:27:00	16:30:00	16:49:00	07:44:00	464	595	113	103	10	N	1122	844	93	bleeding from the IMVein side branch difficult to control	2015-06-14	50	SSM + LNBx	Immediate	RIGHT	1	DIEP	Patient choice	Y	Y	MINOR	2015-06-26	N	Y - seroma	N	CONSERVATIVE	N	0	70ml seroma aspirated in clinic from abdominal donor site
19	NS	DCIS	26.73	Y	N	N	N	Y - chemo	None	09:16:00	09:52:00	15:32:00	15:50:00	06:34:00	394	295	106	93	13	N	655		90	None	2014-11-06	48	SM + ANC	Unknown	LEFT	1	DIEP	Patient choice	Y	Y	MINOR	2014-12-12	N	Y - seroma, wound dehiscence, slow healing abdo wound	Y	CONSERVATIVE	N	0	aspirated in clinic, no need for abx
20	NS	DCIS	25.8	N	N	Y - b-blocker	N	N	Pfannenstiel incision for C-section + hysterectomy (2 separate scars)	09:11:00	09:48:00	21:45:00	22:00:00	12:49:00	769	1416	134	97	37	N	934R 861L		L = 66 R = 66	no assisstant - hence delayed digging and delayed flap harvest	2014-03-16	56	SM + ANC	Immediate	BILATERAL	2	DIEP	Patient choice - would like to avoid implants	Y	N	NONE	N/A	N	N	N	CONSERVATIVE	N	0	Silicone prostheses fitted later
21	NS	DCIS	29	N	N	N	Y	Y - herceptin	None	09:27:00	09:50:00	18:45:00	19:15:00	09:48:00	588	350	124	110	14	N	1275		63	MEDIAL tributary TOO SMALL hence 3rd space exposed + VERY SCARRED	2013-11-02	48	SM + ANC	Delayed	RIGHT	1	DIEP	pt wanted to avoid any "maintenance" surgery	Y	N	NONE	N/A	N	N	N	N	N	0	N/A
22	NS	DCIS	27.2	N	N	N	N	Y - chemo	Laparotomy	08:55:00	09:20:00	20:53:00	21:03:00	12:08:00	728	1009	130	67	63	Y (2 unit in theatre)	543		119	Also correction of umbilical hernia + significant diastasis recti + BOTH SPACES TOTAL RIB SPARING	2013-11-16	35	SM + ANC	Immediate	RIGHT	1	SIEA	Patient choice	Y	Y	MAJOR	2013-11-16	Y - Compartment syndrome left leg - fasciotomy done - foot drop recovering	Y - seroma	N	SURGICAL	y	1	lipofilling
23	NS	DCIS	22.12	N	N	N	N	Y - chemo	None	09:10:00	09:38:00	21:55:00	22:20:00	13:10:00	790	334	119	92	27	N	432		115	No CT angio	2011-12-17	45	SM + ANC	Immediate	RIGHT	1	DIEP + SIEA	Patient anatomy	Y	Y	MINOR	2012-02-02	N	Y - dog ears	N	SURGICAL	Y	1	correction of dog ears + lipofilling
24	NS	DCIS	24	N	N	N	Y	Y - chemo	None	09:10:00	09:45:00	16:45:00	16:54:00	07:44:00	464	544	121	102	19	N	659		75	None	2011-04-04	45	SM + ANC	Delayed	LEFT	1	DIEP	Unknown	Y	Y	MINOR	2011-05-02	N	Y - dog ears	N	SURGICAL	Y	1	correction of dog ears
25	NS	ILC	26	N	N	N	N	N	None	08:43:00	09:05:00	17:45:00	17:54:00	09:11:00	551	Unknown	127	111	16	N	887		106	No nerve or muscle sacrifice - fascism split only	2011-01-20	54	SSM	Immediate	LEFT	1	TRAM	Patient choice	Y	N	NONE	N/A	N	N	N	N/A	N	0	N/A
26	NS	DCIS	25.6	N - ex-smoker	N	N	N	N	Pfannenstiel incision for C-section	09:11:00	09:34:00	17:33:00	17:55:00	08:44:00	524	342	123	117	6	N			56	None	2010-04-03	47	SM + ANC	Immediate	LEFT	1	DIEP	Patient anatomy	Y	Y	MINOR	2010-05-09	N	Y - seroma	N/A	CONSERVATIVE	N	0	N/A
27	NS	DCIS	27.8	N	N	N	N	N	None	09:03:00	09:11:00	16:34:00	16:55:00	07:52:00	472	233	115	96	19	Unknown			111	No CT angio	2009-05-18	63	SM	Immediate	RIGHT	1	DIEP	Patient choice	Y	N	NONE	N/A	N	N	N	N/A	N	0	N/A
28	NS	DCIS	Unknown	N	N	N	N	Y - chemo	Pfannenstiel incision for hysterectomy	08:45:00	08:55:00	16:55:00	17:15:00	08:30:00	510	Unknown	Unknown	Unknown	Unknown	N			67	Difficult dissection of the pedicle and the perforator	2009-03-05	49	SM	Immediate	RIGHT	1	TRAM	Patient choice	Y	N	NONE	N/A	N	N	N	N/A	N	0	N/A
29	NS	IDC	Unknown	N	N	Y	Y	N	Pfannenstiel incision for C-section	08:49:00	08:59:00	18:33:00	19:02:00	10:13:00	613	947	133	100	33	N			R 100 L 76 then 31 (kink in artery)	Difficult anatomy	2008-07-17	39	SSM	Delayed	BILATERAL	2	DIEP	Unknown	Y	Y	MINOR	2008-09-02	N	N	Y	SURGICAL	Y	1	L flap superficial necrosis
30	NS	ILC	29	N	N	Y	N	N	None	09:01:00	09:32:00	17:54:00	18:21:00	09:20:00	560	Unknown	126	94	32	N			100	None	2007-11-08	63	SM	Unknown	RIGHT	1	DIEP	Unknown	Y	Y	MINOR	2008-10-18	N	Y - seroma	N	CONSERVATIVE	N	0	L reduction+ liposuction to axilla
31	NS	ILC	30	N	N	N	N	N	None	09:33:00	09:45:00	19:43:00	20:12:00	10:39:00	639	445	111	89	22	N			R-77 L-123 (went to opp breast)	No flow in artery so artery redone on contralateral side	2007-06-01	32	SM + ANC	Immediate	LEFT	1	DIEP	Unknown	Y	Y	MINOR	2009-01-08	N	Y - seroma	N	CONSERVATIVE	N	0	Prophylactic R mastectomy
32	NS	DCIS	24.1	N	N	N	N	Y - chemo	Unknown	08:56:00	09:14:00	16:33:00	16:45:00	07:49:00	469	Unknown	Unknown	Unknown	Unknown	N			119	No muscle sacrifice, one nerve sacrificed	2007-03-01	49	SSM + SLNBx	Unknown	RIGHT	1	DIEP	Patient choice	Y	Y	MINOR	2009-01-03	N	N	N	SURGICAL	Y	0	R breast reduction
33	NS	Unknown	Unknown	N	N	N	N	Y - chemo	Unknown	09:22:00	09:54:00	16:56:00	17:20:00	07:58:00	478	Unknown	122	113	9	N			67	None	2005-08-25	54	SSM + SLNBx	Unknown	LEFT	1	DIEP	Patient anatomy	Y	N	NONE	N/A	N	N	Y - previous implant requiring capsulectomy + exchange on contralateral side ®	N/A	N	0	N/A
